# Supplementary material for: Temporal microbiome dynamics and fish health-associated dysbiosis in freshwater aquarium systems: a case study from River Wonders Singapore
Source: Front Microbiol. 2026 May 20;17:1739391. doi: 10.3389/fmicb.2026.1739391 (PMC13230057; doi:10.3389/fmicb.2026.1739391)
Supplement: Supplementary file 3 [file Table_1.xlsx]

## Sheet: Supplementary Table S1
Supplementary Table S1. Water physicochemical features in the six freshwater exhibits over two-month period.
S/N	Temperature ℃						pH						DO mg/L						Nitrate (NO3) mg/L						Nitrite (NO2) mg/L						Ammonia (NH3) mg/L
Date	MJ	LM	EE	MJR	RG	P	MJ	LM	EE	MJR	RG	P	MJ	LM	EE	MJR	RG	P	MJ	LM	EE	MJR	RG	P	MJ	LM	EE	MJR	RG	P	MJ	LM	EE	MJR	RG	P
2024-09-21	28.5	27.7	26.5	27.7	29.3	25.6	6.5	8	6.5	6.5	7	7	7.1	5.87	6.12	6.07	6.57	7.55	0	0	0	0	0	0	0	0	0	0	0	0	0	0	0	0	0	0
2024-09-28	29	28.5	26.4	28.3	29.8	25.5	6.5	8	7	7	7	7	6.13	6.49	6.83	6.09	6.52	7.59	0	0	0	0	0	0	0	0	0	0	0	0	0	0	0	0	0	0
2024-10-12	28.5	28.7	26.6	28.7	na	na	6.5	8	7	7	7	7	6.7	5.35	6.42	5.94	na	na	0	0	0	0	0	0	0	0	0	0	0	0	0	0	0	0	0	0
2024-10-19	28.4	28.4	26.3	28.31	30.5	27.4	6.5	8	7	7	7.5	7	7.15	6.06	6.54	6.15	9.17	7.3	0	0	0	0	0	0	0	0	0	0	0	0	0	0	0	0	0	0
2024-10-26	28.5	28	26.18	27.5	28.8	26.2	6.5	7.5	7	7	7.5	7	6.45	5.9	7.1	5.16	6.77	5.97	10	10	0	0	0	0	0	0	0	0	0	0	0	0	0	0	0	0
2024-11-02	29	28.18	26.61	28.3	29.8	27	6.5	7.5	6.9	7	7	7	7	5.91	6.82	7.2	5.19	5.8	0	0	9.3	0	0	14.2	0	0	0.016	0	0	0.01	0	0	0	0	0	0
2024-11-09	28.94	28.06	26.12	27.73	29.78	28.5	6.5	7.5	6.5	6.5	7	6.5	6.51	6.4	6.28	6.42	4.7	na	0	0	0	0	0	0	0	0	0	0	0	0	0	0	0	0	0	0
2024-11-16	29.2	28.2	26.1	27.9	28.2	28.5	6.73	7.88	6.5	6.5	7	6.5	6.28	6.54	6.89	7.48	na	na	10	10	0	0	10	0	0	0	0	0	0	0	0	0	0	0	0	0
N/A:No data due to probe faulty (Mandai)

## Sheet: Supplementary Table S2
Supplementary Table S2. Summary of sequencing quality metrics for water samples collected from six freshwater aquarium exhibits at River Wonders, Singapore.
Sample ID	#Reads	Bases(bp)	Q20(%)	Q30(%)	GC(%)	#PE_reads	#Nochimera	AvgLen(bp)	GC(%)
EE1-A-Oct30-Week6-1	202466	50616500	96.87	92.04	53.46	101233	93933	452.46	53.46		202466
EE1-B-Oct30-Week6-1	200192	50048000	96.71	91.93	53.67	100096	93170	454.35	53.68
EE1-Nov02-Week6-4	202532	50633000	96.8	92.06	53.89	101266	93349	453.37	53.92
EE1-Nov09-Week7-3	201894	50473500	96.77	91.87	53.8	100947	93452	453.45	53.77
EE1-Nov16-Week8	203968	50992000	96.91	92.24	54.58	101984	94458	453.41	54.64
EE1-Oct12-Week3	202066	50516500	96.86	92.13	53.24	101033	94092	455.89	53.2
EE1-Oct19-Week4	202740	50685000	96.77	91.9	53.64	101370	93974	451.64	53.63
EE1-Oct26-Week5	200964	50241000	96.76	91.94	53.35	100482	92718	453.39	53.41
EE1-Sep21-Week1	202604	50651000	96.78	91.95	54.01	101302	93740	451.07	54.05
EE1-Sep28-Week2	203240	50810000	97.01	92.34	54.53	101620	95079	450.72	54.6
EE2-A-Oct30-Week6-1	202786	50696500	96.81	92.01	53.45	101393	93793	453.08	53.47
EE2-B-Oct30-Week6-1	202098	50524500	96.86	92.11	53.47	101049	94429	454.25	53.49
EE2-Nov02-Week6-4	201660	50415000	96.88	92.19	54.22	100830	93007	453.65	54.22
EE2-Nov09-Week7-3	294438	72873405	97.97	94.61	56.64	147219	111003	455.94	56.46
EE2-Nov16-Week8	202542	50635500	97.08	92.46	54.47	101271	94938	452.7	54.45
EE2-Oct12-Week3	202824	50706000	96.9	92.14	53.23	101412	94881	456.1	53.2
EE2-Oct19-Week4	200800	50200000	96.98	92.22	54.51	100400	94256	450.74	54.43
EE2-Oct26-Week5	203510	50877500	96.74	91.88	54.16	101755	94824	452.23	54.24
EE2-Sep21-Week1	200706	50176500	96.64	91.73	53.85	100353	92498	452.82	53.89
EE2-Sep28-Week2	202090	50522500	96.63	91.64	53.81	101045	92052	452.27	53.81
EE3-A-Oct30-Week6-1	200232	50058000	96.76	91.86	53.14	100116	91880	451.63	53.17
EE3-B-Oct30-Week6-1	200424	50106000	96.7	91.81	53.72	100212	92865	454.73	53.68
EE3-Nov02-Week6-4	200220	50055000	96.9	92.23	53.87	100110	92700	453.98	53.92
EE3-Nov09-Week7-3	202738	50684500	96.94	92.29	54.51	101369	93569	453.33	54.46
EE3-Nov16-Week8	200422	50105500	93.85	90.64	54.58	100211	91049	452.86	54.48
EE3-Oct12-Week3	201880	50470000	97.04	92.35	52.72	100940	94297	455.63	52.73
EE3-Oct19-Week4	200736	50184000	96.72	91.84	53.63	100368	93260	451.13	53.58
EE3-Oct26-Week5	201196	50299000	96.78	91.93	53.58	100598	92847	452.93	53.6
EE3-Sep21-Week1	293148	72554130	97.69	94	55.91	146574	98331	453.9	55.74
EE3-Sep28-Week2	202962	50740500	93.75	90.53	53.7	101481	93310	449.5	53.9
EE4-SUB-Oct30-Week6-1	201400	50350000	96.75	91.82	53.58	100700	91447	453.63	53.6
LM1-A-Oct30-Week6-1	203592	50898000	96.53	91.52	52.06	101796	83948	452.37	52.15
LM1-B-Oct30-Week6-1	203624	50906000	96.97	92.34	52.32	101812	88699	458.26	52.26
LM1-Nov02-Week6-4	202986	50746500	96.86	92.01	51.07	101493	91907	452.44	51.36
LM1-Nov09-Week7-3	203184	50796000	96.64	91.53	52.02	101592	92337	456.65	52.05
LM1-Nov16-Week8	202264	50566000	96.7	91.71	51.4	101132	90669	452.3	51.59
LM1-Oct12-Week3	203650	50912500	96.65	91.63	50.65	101825	93754	446.22	50.99
LM1-Oct19-Week4	201422	50355500	96.71	91.78	50.09	100711	90668	449.18	50.5
LM1-Oct26-Week5	203786	50946500	96.71	91.84	51.37	101893	92497	454.01	51.56
LM1-Sep21-Week1	202578	50644500	96.65	91.71	53.32	101289	94445	446.51	53.56
LM1-Sep28-Week2	202562	50640500	96.8	91.9	50.45	101281	87254	449.62	50.73
LM2-A-Oct30-Week6-1	203326	50831500	96.76	91.9	52.36	101663	91889	453.45	52.44
LM2-B-Oct30-Week6-1	200288	50072000	96.83	92.16	52.51	100144	87993	459.27	52.41
LM2-Nov02-Week6-4	201512	50378000	96.74	91.88	52.66	100756	91646	452.25	52.72
LM2-Nov09-Week7-3	202482	50620500	96.62	91.6	52.13	101241	92561	453.21	52.3
LM2-Nov16-Week8	202538	50634500	96.72	91.85	52.3	101269	92700	453.44	52.42
LM2-Oct12-Week3	202206	50551500	96.87	92.08	52.03	101103	89916	458.23	51.98
LM2-Oct19-Week4	202132	50533000	96.66	91.76	51.64	101066	91154	453.27	51.83
LM2-Oct26-Week5	201780	50445000	96.72	91.83	51.65	100890	91336	454.15	51.83
LM2-Sep21-Week1	203130	50782500	96.94	92.13	52.56	101565	88226	450.01	52.55
LM2-Sep28-Week2	202252	50563000	96.6	91.54	52.52	101126	94432	450.29	52.64
LM3-A-Oct30-Week6-1	200194	50048500	96.66	91.74	52.22	100097	86829	453.13	52.34
LM3-B-Oct30-Week6-1	202502	50625500	96.86	92.14	52.42	101251	86227	458.82	52.31
LM3-Nov02-Week6-4	200920	50230000	96.76	91.84	52.23	100460	92269	455.79	52.31
LM3-Nov09-Week7-3	203924	50981000	96.7	91.71	52.43	101962	93035	453.64	52.47
LM3-Nov16-Week8	203114	50778500	96.85	92.06	51.91	101557	91916	453.51	51.99
LM3-Oct12-Week3	203524	50881000	96.77	91.85	50.03	101762	93057	448.46	50.41
LM3-Oct19-Week4	202308	50577000	97.23	92.78	51.67	101154	92721	453.34	51.86
LM3-Oct26-Week5	202286	50571500	96.89	92.04	51.95	101143	92868	456.05	51.99
LM3-Sep21-Week1	201078	50269500	96.73	91.86	52.47	100539	86233	450.07	52.49
LM3-Sep28-Week2	201052	50263000	96.68	91.67	51.02	100526	87396	450.41	51.15
LM4-SUB-Oct30-Week6-1	200934	50233500	96.72	91.78	52.15	100467	85574	455.31	52.23
MJ1-Nov02-Week6-4	201838	50459500	96.88	92.28	53.23	100919	92681	456.45	53.32
MJ1-Nov09-Week7-3	200382	50095500	96.81	92.12	53.2	100191	89354	457.07	53.25
MJ1-Nov16-Week8	201416	50354000	96.74	91.83	53.04	100708	88819	453.78	53.02
MJ1-Oct12-Week3	203794	50948500	96.95	92.11	52.52	101897	92745	453.85	52.53
MJ1-Oct19-Week4	203856	50964000	96.86	92.12	52.97	101928	92044	453.78	52.97
MJ1-Oct26-Week5	200130	50032500	96.7	91.7	52.61	100065	90918	453.05	52.58
MJ1-Sep21-Week1	274892	68035770	97.81	94.19	53.68	137446	101086	452.67	53.3
MJ1-Sep28-Week2	200190	50047500	96.64	91.66	51.39	100095	88474	451.96	51.59
MJ2-Nov02-Week6-4	201800	50450000	96.91	92.24	52.43	100900	88825	457.96	52.49
MJ2-Nov09-Week7-3	202678	50669500	96.92	92.24	53.4	101339	92188	456.61	53.36
MJ2-Nov16-Week8	201738	50434500	96.69	91.73	52.51	100869	89861	454.57	52.48
MJ2-Oct12-Week3	200276	50069000	96.8	91.94	51.64	100138	88444	452.84	51.8
MJ2-Oct19-Week4	200028	50007000	96.84	92.06	51.96	100014	88789	452.57	52.21
MJ2-Oct26-Week5	203616	50904000	96.74	91.87	51.63	101808	85562	456.3	51.63
MJ2-Sep21-Week1	202840	50710000	96.78	91.96	52.91	101420	86134	451.61	52.83
MJ2-Sep28-Week2	203022	50755500	96.92	92.12	52.84	101511	95918	445.45	53.05
MJ3-Nov02-Week6-4	201738	50434500	96.85	92.19	53.66	100869	93680	456.9	53.67
MJ3-Nov09-Week7-3	203412	50853000	96.84	92.1	52.6	101706	84602	459.11	52.5
MJ3-Nov16-Week8	200168	50042000	96.74	91.91	53.03	100084	90075	455.13	52.98
MJ3-Oct12-Week3	203510	50877500	96.72	91.78	52.67	101755	91807	454.26	52.68
MJ3-Oct19-Week4	299682	74171295	97.76	94.05	52.9	149841	110704	447.1	53.11
MJ3-Oct26-Week5	203290	50822500	96.85	92.12	52.79	101645	93019	454.4	52.74
MJ3-Sep21-Week1	200160	50040000	96.83	92.13	52.86	100080	88392	455.37	52.82
MJ3-Sep28-Week2	278348	68891130	97.94	94.43	54.63	139174	111181	458.23	54.53
MJ-A1-Nov07-Week7-1	202054	50513500	96.42	91.22	51.17	101027	84997	454.19	51.41
MJ-A2-Nov07-Week7-1	200204	50051000	96.54	91.47	52.54	100102	88121	455.02	52.63
MJ-A3-Nov07-Week7-1	201704	50426000	96.57	91.61	52.81	100852	90903	455.44	52.91
MJ-B1-Nov07-Week7-1	203876	50969000	96.67	91.73	52.72	101938	93011	455.38	52.79
MJ-B2-Nov07-Week7-1	202432	50608000	96.47	91.34	51.16	101216	88431	453.7	51.35
MJ-B3-Nov07-Week7-1	203932	50983000	96.66	91.63	52.67	101966	92175	455.75	52.76
MJR1-A-Oct31-Week6-2	201778	50444500	96.6	91.61	52.87	100889	88025	453.03	52.81
MJR1-B-Oct31-Week6-2	203108	50777000	96.75	91.79	53.05	101554	91992	454.6	53.03
MJR1-Nov02-Week6-4	201872	50468000	96.48	91.39	52.89	100936	94951	458.51	52.81
MJR1-Nov09-Week7-3	201908	50477000	96.89	92.21	53.44	100954	92682	455.74	53.48
MJR1-Nov16-Week8	202432	50608000	96.74	91.79	52.98	101216	91079	453.63	52.91
MJR1-Oct12-Week3	200438	50109500	96.83	92.09	53.16	100219	82885	454.52	53.1
MJR1-Oct19-Week4	200754	50188500	97.04	92.32	53.17	100377	93082	456.64	53.1
MJR1-Oct26-Week5	202614	50653500	96.6	91.57	51.99	101307	89384	455.09	52.11
MJR1-Sep21-Week1	202944	50736000	96.76	91.86	52.92	101472	90382	453.8	52.85
MJR1-Sep28-Week2	201382	50345500	96.45	91.31	53.13	100691	94214	451.54	53.21
MJR2-A-Oct31-Week6-2	202642	50660500	96.7	91.72	52.89	101321	89809	453.08	52.86
MJR2-B-Oct31-Week6-2	203926	50981500	96.6	91.48	52.58	101963	92591	458.92	52.58
MJR2-Nov02-Week6-4	202114	50528500	96.97	92.16	52.67	101057	93032	456.12	52.67
MJR2-Nov09-Week7-3	203442	50860500	96.55	91.59	53.19	101721	90501	456.66	52.86
MJR2-Nov16-Week8	200900	50225000	96.75	91.86	53.07	100450	90701	454.22	53.07
MJR2-Oct12-Week3	200880	50220000	97.1	92.47	52.6	100440	85987	456.76	52.53
MJR2-Oct19-Week4	200024	50006000	96.86	92.1	53.19	100012	92042	456.69	53.15
MJR2-Oct26-Week5	200172	50043000	96.68	91.69	52.34	100086	87194	455.44	52.34
MJR2-Sep21-Week1	202882	50720500	96.88	92.08	52.73	101441	87807	455.52	52.72
MJR2-Sep28-Week2	200448	50112000	96.49	91.43	53.16	100224	93480	450.93	53.26
MJR3-A-Oct31-Week6-2	203866	50966500	96.6	91.59	53.04	101933	90818	454.01	52.96
MJR3-B-Oct31-Week6-2	202808	50702000	96.73	91.84	53.35	101404	92980	456.15	53.33
MJR3-Nov02-Week6-4	203506	50876500	96.87	92.06	52.4	101753	93209	453.76	52.42
MJR3-Nov09-Week7-3	201336	50334000	96.8	91.94	53.1	100668	92007	456.29	53.12
MJR3-Nov16-Week8	203546	50886500	96.83	91.91	53.13	101773	92044	452.93	53.16
MJR3-Oct12-Week3	201348	50337000	96.92	92.23	52.56	100674	86455	457.13	52.52
MJR3-Oct19-Week4	201708	50427000	96.62	91.52	52.39	100854	91209	454.13	52.43
MJR3-Oct26-Week5	200652	50163000	96.83	92.14	52.98	100326	84298	454.97	52.47
MJR3-Sep21-Week1	203644	50911000	96.88	92.14	52.93	101822	89821	453.91	52.81
MJR3-Sep28-Week2	202286	50571500	96.48	91.38	53.01	101143	95000	452.55	52.97
MJR4-SUB-Oct31-Week6-2	200768	50192000	96.73	91.81	53.41	100384	89702	454.45	53.38
MJ-SUB-Nov07-Week7-1	203748	50937000	96.58	91.54	52.54	101874	87693	454.68	52.61
P1-Nov02-Week6-4	202924	50731000	96.76	91.85	53.75	101462	94439	447.82	53.91
P1-Nov09-Week7-3	201756	50439000	96.69	91.78	53.89	100878	92279	452.14	53.95
P1-Nov16-Week8	201338	50334500	96.87	92.06	54.3	100669	93689	450.63	54.35
P1-Oct12-Week3	201194	50298500	94.63	91.85	53.55	100597	91677	447.67	53.57
P1-Oct19-Week4	200966	50241500	95.72	89.6	53.09	100483	91824	454.23	52.9
P1-Oct26-Week5	200508	50127000	96.59	91.45	53.64	100254	90982	450.49	53.72
P1-Sep21-Week1	201718	50429500	96.78	91.92	54.21	100859	93014	448.78	54.28
P1-Sep28-Week2	202788	50697000	96.52	91.43	54.34	101394	93268	451.09	54.34
P2-Nov02-Week6-4	202818	50704500	96.87	92.12	53.35	101409	94531	450.9	53.41
P2-Nov09-Week7-3	203436	50859000	96.68	91.7	53.57	101718	94557	454.19	53.63
P2-Nov16-Week8	201226	50306500	96.75	91.84	53.67	100613	92200	451.11	53.81
P2-Oct12-Week3	287776	71224560	97.59	93.71	55.41	143888	102959	452.49	55.09
P2-Oct19-Week4	203760	50940000	95.59	89.31	53	101880	92843	453.82	52.78
P2-Oct26-Week5	202088	50522000	96.47	91.26	54.37	101044	93343	452.83	54.41
P2-Sep21-Week1	282192	69842520	97.56	93.71	55.75	141096	115094	455.46	55.66
P2-Sep28-Week2	203564	50891000	96.78	91.83	54.86	101782	95720	455.43	54.91
P3-Nov02-Week6-4	200648	50162000	96.96	92.25	53.4	100324	93543	451.64	53.47
P3-Nov09-Week7-3	201198	50299500	96.63	91.7	53.36	100599	91631	451.88	53.48
P3-Nov16-Week8	202282	50570500	96.66	91.73	54.83	101141	94469	454.25	54.9
P3-Oct12-Week3	200114	50028500	96.82	91.98	53.82	100057	93234	451.94	53.89
P3-Oct19-Week4	203850	50962500	95.66	89.47	53.42	101925	93201	452.75	53.18
P3-Oct26-Week5	202088	50522000	96.61	91.59	54.11	101044	93182	450.32	54.2
P3-Sep21-Week1	270866	67039335	97.55	93.57	54.87	135433	110179	452.51	54.93
P3-Sep28-Week2	200380	50095000	92.66	89.15	52.84	100190	87160	445.81	52.79
P-A1-Nov08-Week7-2	202652	50663000	96.52	91.37	52.47	101326	93425	448.26	52.66
P-A2-Nov08-Week7-2	203290	50822500	96.66	91.58	52.32	101645	94310	448.32	52.51
P-A3-Nov08-Week7-2	200728	50182000	96.53	91.33	51.79	100364	92660	448.17	52.07
P-B1-Nov08-Week7-2	202636	50659000	96.81	91.94	54.96	101318	93829	450.3	55.06
P-B2-Nov08-Week7-2	201124	50281000	96.64	91.57	53.31	100562	93796	456.02	53.27
P-B3-Nov08-Week7-2	281000	69547500	98.17	94.93	54.35	140500	129216	461.76	54.22
P-SUB-Nov08-Week7-2	279130	69084675	97.93	94.4	56.24	139565	100016	449.66	56.29
RG1-A-Nov01-Week6-3	201528	50382000	96.71	91.71	52.98	100764	91663	452.78	52.96
RG1-B-Nov01-Week6-3	202198	50549500	96.46	91.21	51.56	101099	92569	459.25	51.43
RG1-Nov02-Week6-4	200104	50026000	96.73	91.81	52.45	100052	91820	452.09	52.54
RG1-Nov09-Week7-3	203580	50895000	96.76	91.9	53.2	101790	92863	451.31	53.2
RG1-Nov16-Week8	200112	50028000	96.46	91.47	51.58	100056	87599	450.84	51.56
RG1-Oct12-Week3	202752	50688000	96.84	92.15	52.88	101376	92233	452.64	53.1
RG1-Oct19-Week4	203062	50765500	96.73	91.77	52.09	101531	89896	452.98	52.18
RG1-Oct26-Week5	202282	50570500	95.56	89.26	52.47	101141	91510	454.07	52.28
RG1-Sep21-Week1	288902	71503245	98.06	94.66	54.14	144451	108381	446.04	54.3
RG1-Sep28-Week2	202138	50534500	96.58	91.53	52.72	101069	88968	453.6	52.87
RG2-A-Nov01-Week6-3	201176	50294000	96.53	91.41	52.8	100588	91477	453.2	52.78
RG2-B-Nov01-Week6-3	200524	50131000	96.68	91.54	52.74	100262	92073	452.45	52.71
RG2-Nov02-Week6-4	200730	50182500	96.7	91.77	51.14	100365	91036	450.86	51.44
RG2-Nov09-Week7-3	202524	50631000	96.71	91.85	52.42	101262	91541	449.87	52.64
RG2-Nov16-Week8	200590	50147500	96.81	91.99	52.78	100295	91666	452.45	52.93
RG2-Oct12-Week3	200666	50166500	96.83	92.03	52.35	100333	88699	453.5	52.47
RG2-Oct19-Week4	200670	50167500	96.68	91.7	52.44	100335	89456	453.35	52.6
RG2-Oct26-Week5	203830	50957500	96.06	90.21	52.83	101915	93433	454.37	52.67
RG2-Sep21-Week1	203284	50821000	95.19	92.81	52.14	101642	92079	447.25	52.41
RG2-Sep28-Week2	202536	50634000	96.62	91.6	52.33	101268	88308	451.02	52.58
RG3-A-Nov01-Week6-3	202270	50567500	96.16	90.54	52.06	101135	90287	455.25	51.98
RG3-B-Nov01-Week6-3	202518	50629500	96.26	90.77	52.26	101259	91496	455.87	52.2
RG3-Nov02-Week6-4	202420	50605000	96.73	91.81	50.55	101210	89453	450.88	50.81
RG3-Nov09-Week7-3	200162	50040500	96.71	91.69	50.99	100081	90586	456.24	51.13
RG3-Nov16-Week8	202436	50609000	96.64	91.64	52.09	101218	91749	452.83	52.22
RG3-Oct12-Week3	202394	50598500	96.83	92.09	52.42	101197	88979	455.66	52.53
RG3-Oct19-Week4	200986	50246500	96.82	92.01	52.85	100493	92887	456.96	52.82
RG3-Oct26-Week5	202234	50558500	96.68	91.67	51.69	101117	89059	455.23	51.64
RG3-Sep21-Week1	200112	50028000	96.66	91.65	52.3	100056	87754	453.5	52.41
RG3-Sep28-Week2	201888	50472000	96.8	91.93	53.06	100944	89916	455.11	53.12
RG4-SUB-Nov01-Week6-3	201052	50263000	96.04	90.44	53.31	100526	85675	455.99	53.22
